# Supplementary material for: Biomimetic metamaterial–based interface for decoding heterogeneous mechanodermal activity
Source: Sci Adv. 2026 Apr 22;12(17):eaee2625. doi: 10.1126/sciadv.aee2625 (PMC13101874; doi:10.1126/sciadv.aee2625)
Supplement: Supplementary file 2 — Movies S1 to S3 [file sciadv.aee2625_movies_s1_to_s3.zip]

Archive with 3 entries (3 files):
- aee2625_movie_s1.mp4
- aee2625_movie_s2.mp4
- aee2625_movie_s3.mp4
